# Supplementary material for: Validation of the NAT Chagas IVD Kit for the Detection and Quantification of Trypanosoma cruzi in Blood Samples of Patients with Chagas Disease
Source: Life (Basel). 2023 May 24;13(6):1236. doi: 10.3390/life13061236 (PMC10300704; doi:10.3390/life13061236)
Supplement: Supplementary file 1 [file life-13-01236-s001.zip]

Archive with 1 entries (1 files):
- life-2323140-supplementary.pdf
